# Supplementary material for: Musculoskeletal Chronic Graft versus Host Disease—A Rare Complication to Allogeneic Hematopoietic Stem Cell Transplant: A Case-Based Report and Review of the Literature
Source: Curr Oncol. 2022 Nov 3;29(11):8415–30. doi: 10.3390/curroncol29110663 (PMC9689675; doi:10.3390/curroncol29110663)
Supplement: Supplementary file 1 [file curroncol-29-00663-s001.zip]

Archive with 1 entries (1 files):
- curroncol-1983651-supplementary.pdf
